# Supplementary material for: Assessing the Validity of Normalizing Aflatoxin B1-Lysine Albumin Adduct Biomarker Measurements to Total Serum Albumin Concentration across Multiple Human Population Studies
Source: Toxins (Basel). 2022 Feb 23;14(3):162. doi: 10.3390/toxins14030162 (PMC8954427; doi:10.3390/toxins14030162)
Supplement: Supplementary file 1 [file toxins-14-00162-s001.zip]

Archive with 1 entries (1 files):
- toxins-1577522-supplementary.pdf
